# Supplementary material for: Green-Hydrogen Energy Share: An Intuitive Metric to Compare Energy Density and H2 Efficiency in Biofuels and E‑Fuels
Source: ACS Omega. 2026 Mar 27;11(13):20193–201. doi: 10.1021/acsomega.5c09592 (PMC13063057; doi:10.1021/acsomega.5c09592)
Supplement: Supplementary file 1 [file ao5c09592_si_001.xlsx]

## Sheet: Table S1 - metrics
ηel	Efficiency of Electrolyzer	0.6
													HES%/ηel
	Renewable Fuel	Feedstock Production		Renewable Fuel Production		Green Hydrogen Production				Renewable Fuel	Graph 1							Renewable Fuel	Graph 2
		Thermal Energy	Electrical Energy	Thermal Energy	Electrical Energy	LHV H2 in Fuel	Total H2 energy in Fuel	Yield	LHV FUEL		Feedstock Production	Renewable Fuel Production	Green Hydrogen Production	Σ K:M	Fraction Feedstock Production	Fraction Renewable Fuel Production	Fraction Green Hydrogen Production		RH2	K	R+K	HES	HES%
		MJ/kg Feedstock	MJ/kg Feedstock	MJ/kg Fuel	MJ/kg Fuel	MJ/kg Fuel	MJ/kg Fuel	kgFuel/kgFeedstock	MJ/kg Fuel		MJ/MJFuel	MJ/MJFuel	MJ/MJFuel	%	%	%	%		kgH2 / kgFuel	kgfeedstock / kgFuel	kg / kgFuel	LHVH2*RH2	HES/LHVFuel * 100
E FUEL	Fischer–Tropsch (FT)	3.5	0.0347222	9.22	1.9	52.3944	87.3239	0.25	43	Fischer–Tropsch (FT)	0.328811	0.258605	2.03079	2.61821	0.125587	0.0987717	0.775642	Fischer–Tropsch (FT)	0.43662	4	4.43662	52.3944	1.21847
	Oxymethylene Ethers (OMEx)	3.5	0.0347222	12.8	1.35355	18	30	0.65	19.04	Oxymethylene Ethers (OMEx)	0.285611	0.743359	1.57563	2.6046	0.109087	0.283919	0.601798	Oxymethylene Ethers (OMEx)	0.15	1.53846	1.68846	18	0.945378
	E-Methanol (CH₃OH)	3.5	0.0347222	0	1.07	22.5	37.5	0.65	19.7	E-Methanol (CH₃OH)	0.276042	0.0543147	1.90355	2.23391	0.105432	0.020745	0.727045	E-Methanol (CH₃OH)	0.1875	1.53846	1.72596	22.5	1.14213
	Methane (CH4)	3.5	0.0347222	0	1.15	60	100	0.35	50	Methane (CH4)	0.201984	0.023	2	2.22498	0.077146	0.00878464	0.763882	Methane (CH4)	0.5	2.85714	3.35714	60	1.2
	Dimethyl Ether (DME)	3.5	0.0347222	0	0.76	31.3043	52.1739	0.45	28.9	Dimethyl Ether (DME)	0.271797	0.0262976	1.80533	2.10342	0.10381	0.0100441	0.689528	Dimethyl Ether (DME)	0.26087	2.22222	2.48309	31.3043	1.0832
H2	H2	0	0	0	0	0	0	1	120	H2	0	0	0	0	0	0	0	H2	0	1	1	0	0
BIOFUEL	FT from syngas H2/CO/CO2 = 1/1/1	1.04	0.55	0	1.8	35.493	59.1549	0.35	43	FT from syngas H2/CO/CO2 = 1/1/1	0.105648	0.0418605	1.3757	1.5232	0.0403512	0.0159882	0.525435	FT from syngas H2/CO/CO2 = 1/1/1	0.295775	2.85714	3.15292	35.493	0.825418
	CH4 from syngas H2/CO/CO2 = 1/1/1	1.04	0.55	0	3.6	37.5	62.5	0.4	50	CH4 from syngas H2/CO/CO2 = 1/1/1	0.0795	0.072	1.25	1.4015	0.0303643	0.0274998	0.477426	CH4 from syngas H2/CO/CO2 = 1/1/1	0.3125	2.5	2.8125	37.5	0.75
	DME from syngas H2/CO/CO2 = 1/1/1	1.04	0.55	0	0	20.8696	34.7826	0.6	28.9	DME from syngas H2/CO/CO2 = 1/1/1	0.0916955	0	1.20355	1.29525	0.0350223	0	0.459685	DME from syngas H2/CO/CO2 = 1/1/1	0.173913	1.66667	1.84058	20.8696	0.72213
	GD/SAF from EtOH	25	0	0	1.2	1.69014	2.8169	0.55	43	GD/SAF from EtOH	1.05708	0.027907	0.0655093	1.1505	0.403743	0.0106588	0.0250207	GD/SAF from EtOH	0.0140845	1.81818	1.83227	1.69014	0.0393056
	MeOH from syngas H2/CO/CO2 = 1/1/1	1.04	0.55	0	0	11.25	18.75	0.75	19.7	MeOH from syngas H2/CO/CO2 = 1/1/1	0.107614	0	0.951777	1.05939	0.0411023	0	0.363523	MeOH from syngas H2/CO/CO2 = 1/1/1	0.09375	1.33333	1.42708	11.25	0.571066
	GD from VO	0	0	1.2	1.2	3.33333	5.55556	0.8	43	GD from VO	0	0.055814	0.129199	0.185013	0	0.0213176	0.0493464	GD from VO	0.0277778	1.25	1.27778	3.33333	0.0775194

## Sheet: Table S2 - H2
Representative green-hydrogen production pathways, with feedstocks/energy sources, key process steps, indicative specific energy demand (thermal and electric in the original units of the sources), and technology readiness level (TRL)
Production Route	Feedstock / Energy Source	Key Process Steps	Approx. TRL	Key Ref.	Thermal Energy	Electrical Energy
Steam Methane Reforming (SMR) – Gray / Blue	Natural Gas (Methane)	1. Feed gas pretreatment (desulfurization)	9	25	36 MJ/kgH₂	10.2 kWh/kgH₂
		2. SMR reactor (CH₄ + H₂O → H₂ + CO)
		3. Water–gas shift (CO + H₂O → H₂ + CO₂)
		4. H₂ separation (PSA)
		5. If Blue: CO₂ capture added
Partial Oxidation / Autothermal Reforming (ATR)	Natural Gas / Heavier Hydrocarbons	1. Feed & O₂ supply (ASU)	9	25	22 MJ/kgH₂	12.2 kWh/kgH₂
		2. Partial oxidation or ATR (CH₄ + ½O₂ → CO + 2H₂)
		3. Water–gas shift
		4. H₂ separation (PSA)
		5. If Blue: CO₂ capture from syngas
Coal Gasification – Brown/Black / Blue	Coal or Lignite	1. Coal prep & gasification (C + H₂O + O₂ → syngas)	9	26	59 – 60 (kWhcoal/kgH₂)	0.7 kWh/kgH₂
		2. Gas cleanup & shift (CO + H₂O → H₂ + CO₂)
		3. H₂ separation
		4. If Blue: CO₂ capture (pre-combustion)
Methane Pyrolysis (Turquoise H₂)	Natural Gas / Biogas	1. High-temp pyrolysis (plasma, molten metal, or catalyst)	6–8	27	5.2 kWh/kgH₂	56.7 kWh/kgH₂
		2. CH₄ → solid carbon + H₂
		3. Separate H₂ from carbon
		4. Solid carbon collected (e.g., carbon black)
Alkaline Electrolysis (Green / Pink / Yellow)	Water + (Renewable / Nuclear / Grid) Electricity	1. Water purification	9	28	0	52 kWh/kgH₂
		2. Alkaline electrolyzer (H₂O → H₂ + O₂) in KOH solution
		3. H₂ / O₂ gas separation
		4. H₂ drying/compression
PEM Electrolysis (Green / Pink / Yellow)	Water + (Renewable / Nuclear / Grid) Electricity	1. Deionized water feed	9	26	0	55
		2. PEM stack (solid polymer electrolyte)
		3. H₂ / O₂ separation
		4. H₂ purification (drying)
Solid Oxide Electrolysis (SOEC)	Water (Steam) + High-Temp Heat + Electricity	1. Steam generation (700–850 °C)	5–6	28	3 kWh/kgH₂	40 kWh/kgH₂
		2. SOEC stack (steam → H₂, oxide ions → O₂)
		3. Cooling & purifying H₂
Anion Exchange Membrane (AEM) Electrolysis	Water + Electricity	1. Water feed	5–6	29	0	55-60 kWh/kgH₂
		2. AEM stack with alkaline membrane
		3. H₂ / O₂ separation
		4. H₂ purification
Thermochemical Cycles (Solar / Nuclear)	Water + High-Temp Heat (Solar/Nuclear)	1. Multi-step chemical reaction cycle (e.g. sulfur–iodine, CeO₂/Ce₂O₃)	~5	30	182.74 Mj/kgH₂	67.15 Mj/kgH₂
		2. Extreme temperatures (700–1000+ °C) to split H₂O
		3. Separate H₂, recycle intermediates
Biomass Gasification	Lignocellulose, Wastes	1. Biomass drying & sizing	7–8	31	0*	0.685 Mj/kgH₂
		2. Gasification → syngas (CO, H₂)
		3. Syngas cleanup (tar removal, etc.)
		4. Water–gas shift & H₂ separation
Reforming of Biogas	Biogas (~60% CH₄, 40% CO₂)	1. Optional biogas upgrading to CH₄	7	31	0*	1.95 Mj/kgH₂
		2. Steam reforming or partial oxidation
		3. Shift reactor & H₂ separation
* The process self-supplies heat from internally burned fuel (or operates near-ambient), i.e. no external purchase of thermal energy is required, but there is still an opportunity cost for that internally generated heat.
N° in Table	References
25	Sajjadi, M.; Ibrahim, H. Case Study of a Greenfield Blue Hydrogen Plant: A Comparative Analysis of Production Methods. Energies 2025, 18 (13), 3272. DOI 10.3390/en18133272.
26	Comparison of the emissions intensity of different hydrogen production routes, 2021 – Charts – Data & Statistics. IEA. URL: https://www.iea.org/data-and-statistics/charts/comparison-of-the-emissions-intensity-of-different-hydrogen-production-routes-2021 (accessed 2025-06-29).
27	Rohani, H.; Sudiiarova, G.; Lyth, S. M.; Badakhsh, A. Recent Advances in Electrified Methane Pyrolysis Technologies for Turquoise Hydrogen Production. Energies 2025, 18 (9), 2393. DOI 10.3390/en18092393.
28	Bisotti, F.; Ringdal, H.; Rosnes, O.; Mathisen, A.; Hoff, K. A.; Hovland, J. Catching CO₂ from Air? A Review of Technologies for Direct Air Capture of CO₂ (DAC); Vista Analyse, Report No. 2023/10, Oslo, 1 March 2023. Commissioned by the Norwegian Environment Agency.URL: https://www.vista-analyse.no/site/assets/files/7863/va-rapport_2023-10_catching_co2_from_air_-_a_review_of_dac_technologies.pdf …
29	Franco, A.; Giovannini, C. Recent and Future Advances in Water Electrolysis for Green Hydrogen Generation: Critical Analysis and Perspectives. Sustainability 2023, 15 (24), 16917. DOI 10.3390/su152416917.
30	Ozbilen, A.; Dincer, I.; Rosen, M. A. Life Cycle Assessment of Hydrogen Production via Thermochemical Water Splitting Using Multi-Step Cu–Cl Cycles. Journal of Cleaner Production 2012, 33, 202–216. DOI 10.1016/j.jclepro.2012.03.035.
31	Abawalo, M.; Pikoń, K.; Landrat, M. Comparative Life Cycle Assessment of Hydrogen Production via Biogas Reforming and Agricultural Residue Gasification. Applied Sciences 2025, 15 (9), 5029. DOI 10.3390/app15095029.

## Sheet: Table S3 - CO2
Representative CO₂ sourcing and capture pathways, with source streams, key process steps, indicative specific energy demand (thermal GJ/ t CO₂ and electric GJ/t CO₂), and technology readiness level (TRL)
Production Route	CO₂ Source / Feed	Key Process Steps	Approx. TRL	Key Ref.	Thermal Energy [GJ/t CO₂]	Electrical Energy [GJ/t CO₂]
Post-Combustion (Amine Solvents)	Fossil power plant flue gas (coal ~12–15% CO₂; gas ~4–8% CO₂)	Flue gas cooling; chemical absorption in solvent (e.g. MEA); solvent regeneration (stripper reboiler); CO₂ drying & compression	8–9	36	3.5	0.03
Post-Combustion (Solid Sorbent Adsorption)	Industrial/power flue gas (post-combustion; typically 5–15% CO₂)	Cyclic adsorption on solid sorbent (e.g. functionalized porous solid); sorbent regeneration by temperature or pressure swing; product CO₂ compression	5–7	37	5	0.03
Post-Combustion (Membranes)	Industrial flue gas (post-combustion; typically low CO₂ % requires large flow)	Gas separation by polymer or facilitated transport membranes; often multi-stage with recycle; vacuum pump or compressor to drive permeation; CO₂ polishing & compression	5–6	38	0	5
"Post-Combustion Cryogenic CO₂ Capture"	Flue gas or gas streams (typically after dehydration; any CO₂ content –effectiveness improves with higher CO₂)	Deep refrigeration of gas to freeze out or liquefy CO₂ (e.g. anti-sublimation); separation of solid or liquid CO₂; CO₂ thawing/vaporization and compression	4–6	39	0	4
Pre-Combustion (Physical Solvent)	Shifted syngas (H₂ + CO₂) at high pressure (e.g. coal IGCC or SMR for H₂)	Water–gas shift (for CO enrichment); physical solvent absorption (e.g. Selexol, Rectisol) at high pressure; pressure letdown or stripping to release CO₂; CO₂ compression	7–8	40	0*	0.3
Ammonia Production (CO₂ Byproduct Capture)	Hydrogen synthesis gas (after reforming & shift in ammonia plant, ~15–25% CO₂, 25–30 bar)	Cooling and separation of CO₂ from H₂ (typically by chemical or physical solvent); CO₂ compression for urea synthesis or export	9	41	0*	0.4
Ethanol Fermentation (CO₂ Byproduct Capture)	Fermentation off-gas (biogenic CO₂ ~100% vol with water vapor)	CO₂ stream dehydration (condense/remove H₂O and impurities); compression or liquefaction of CO₂ product	9	42	0	0.43
Oxy-Fuel Combustion (O₂-fired boiler)	Fossil fuel in nearly pure O₂ (power or cement kiln); resulting flue gas ~80% CO₂, 20% H₂O	Cryogenic air separation to supply O₂; combustion in O₂/CO₂ atmosphere; flue gas cooling & condensing (remove H₂O); CO₂ purification (remove O₂/Ar) & compression	7	43	0	0.9
Calcium Looping (Post-combustion Carbonate Loop)	Industrial flue gas (e.g. cement or power plant ~15–30% CO₂)	Two-reactor loop: CO₂ absorbed by CaO in carbonator (~650 °C) forming CaCO₃; CaCO₃ regenerated in calciner (~900 °C) releasing pure CO₂; CaO recycled	6–7	44	4	See assumptions
Chemical Looping Combustion (CLC)	Fossil fuel (solid, liquid, or gas) reacting with metal oxide oxygen carrier instead of air	Two reactors: fuel reacts with metal oxide in reducer, producing CO₂ + H₂O (water removed for CO₂); oxygen carrier is regenerated in air reactor; no direct contact between air and fuel	4–5	44	0	minor
Direct Air Capture (Liquid Solvent)	Ambient air (~0.04% CO₂) – large air throughput required	Strong hydroxide sorbent (e.g. KOH) absorbs CO₂ from air; carbonate sorbent is regenerated via high-temp calcination (typically >900 °C) releasing CO₂; sorbent make-up (CaO cycle); CO₂ compression	6–7	45	8.81 MJ/kg CO₂ (natural gas fuel)	1.32
Direct Air Capture (Solid Sorbent)	Ambient air (~0.04% CO₂)	CO₂ adsorption on functionalized solid sorbent (often amine-coated porous media) at ambient temperature; low-pressure steam or vacuum used to regenerate sorbent and release CO₂; CO₂ compression	6	28	3.4–4.8	0.56-1.13
Biogenic CO₂ – Biogas Upgrading	Anaerobic digester, landfill gas	"1. Biogas ~60% CH₄, 40% CO₂	9	41	0	0.3
Biomass Flue Gas (BECCS)	Biomass power / co-firing	2. Membrane / water wash / PSA to remove CO₂	6–8	46	0*	0.3
Natural / Geological CO₂	Underground CO₂ domes	3. Captured CO₂ can be purified"	9	47	0	0.3
Industrial Byproduct CO₂	Ammonia plants, ethylene oxide, etc.	"1. Post-combustion capture (amine, etc.) from flue gas	9	47	0	0.3
*CO₂ compression assumes 0.4 GJ/t; the capture block takes low-/medium-pressure steam or hot process gas that the host plant already produces (gasifier, reformer, biomass boiler). Although no extra fuel is burned, diverting this internal heat can reduce electricity generation or other useful heat recovery, so there is an opportunity-cost.
N° in Table	References
28	Bisotti, F.; Ringdal, H.; Rosnes, O.; Mathisen, A.; Hoff, K. A.; Hovland, J. Catching CO₂ from Air? A Review of Technologies for Direct Air Capture of CO₂ (DAC); Vista Analyse, Report No. 2023/10, Oslo, 1 March 2023. Commissioned by the Norwegian Environment Agency.URL: https://www.vista-analyse.no/site/assets/files/7863/va-rapport_2023-10_catching_co2_from_air_-_a_review_of_dac_technologies.pdf …
36	Vinjarapu, S. H. B.; Neerup, R.; Larsen, A. H.; Jørsboe, J. K.; Villadsen, S. N. B.; Jensen, S.; Karlsson, J. L.; Kappel, J.; Lassen, H.; Blinksbjerg, P.; Von Solms, N.; Fosbøl, P. L. Results from Pilot-Scale CO 2 Capture Testing Using 30 Wt% MEA at a Waste-to-Energy Facility: Optimisation through Parametric Analysis. Applied Energy 2024, 355, 122193. DOI 10.1016/j.apenergy.2023.122193.
37	Ozkan, M. Atmospheric Alchemy: The Energy and Cost Dynamics of Direct Air Carbon Capture. MRS Energy & Sustainability 2025, 12 (1), 46–61. DOI 10.1557/s43581-024-00091-5.
38	Acampora, L.; Grilletta, S.; Costa, G. The Integration of Carbon Capture, Utilization, and Storage (CCUS) in Waste-to-Energy Plants: A Review. Energies 2025, 18 (8), 1883.DOI 10.3390/en18081883.
39	Cryogenic carbon capture technologies URL: https://iifiir.org/en/news/cryogenic-carbon-capture-technologies (accessed 2025-05-29).
40	Capture of CO2. In IPCC Special Report on Carbon dioxide Capture and Storage; Cambridge University Press: Cambridge, 2005. URL: https://www.ipcc.ch/site/assets/uploads/2018/03/srccs_chapter3-1.pdf (accessed 2025-06-18).
41	Global CCS Insitute. The Global Status of CCS: 2023; Australia, 2023. URL: https://status23.globalccsinstitute.com/ (accessed 2024-01-10).
42	McCabe, B. K.; Schmidt, T. Integrated Biogas Systems: Local Applications of Anaerobic Digestion towards Integrated Sustainable Solutions; Murphy, J. D., Ed.; IEA Bioenergy: Great Britain, 2018.
43	Spero, C.; Yamada, T. Callide. Oxyfuel Project – Final Results; Oxyfuel Technologies Pty Ltd for the Global CCS Institute, Brisbane, March 2018. URL: https://letaustralia.com.au/wp-content/uploads/cop-final-results-public-report-march-2018-1.pdf. (accessed 2025-05-28).
44	Yin, J.; Li, C.; Su, S.; Yu, X. X.; Paicu, G. Techno-Economic Assessment of Retrofitting Indirect-Heated Calcium Looping into an Existing Cement Plant for CO₂ Capture. Journal of Natural Gas Science and Engineering 2024, 123, 205236. DOI 10.1016/j.jgsce.2024.205236
45	Keith, D. W.; Holmes, G.; St. Angelo, D.; Heidel, K. A Process for Capturing CO2 from the Atmosphere. Joule 2018, 2 (8), 1573–1594. DOI 10.1016/j.joule.2018.05.006.
46	Pour, N.; Webley, P. A.; Cook, P. J. Potential for Using Municipal Solid Waste as a Resource for Bioenergy with Carbon Capture and Storage (BECCS). International Journal of Greenhouse Gas Control 2018, 68, 1–15. DOI 10.1016/j.ijggc.2017.11.007.
47	International Energy Agency. Energy Technology Perspectives 2023; IEA, Paris, 2023. DOI 10.2760/212807.
